# Supplementary material for: Virtual Reality Orthoptic Interventions for Binocular Vision Disorders: A Systematic Review and Meta-Analysis
Source: J Eye Mov Res. 2026 Apr 14;19(2):39. doi: 10.3390/jemr19020039 (PMC13117401; doi:10.3390/jemr19020039)
Supplement: Supplementary file 1 [file jemr-19-00039-s001.zip]

Archive with 3 entries (3 files):
- jemr-4113606-Supplementary Material 1-edited.pdf
- jemr-4113606-Supplementary Material 2-edited.pdf
- jemr-4113606-Supplementary Material 3-edited.pdf
